# Supplementary material for: Novel KCNQ2 Variants Related to a Variable Phenotypic Spectrum Ranging from Epilepsy with Auditory Features to Severe Developmental and Epileptic Encephalopathies
Source: Int J Mol Sci. 2024 Dec 31;26(1):295. doi: 10.3390/ijms26010295 (PMC11719710; doi:10.3390/ijms26010295)
Supplement: Supplementary file 1 [file ijms-26-00295-s001.zip]

Archive with 1 entries (1 files):
- ijms-3384123-supplementary.pdf
